# Supplementary material for: Baseline Susceptibility of Spodoptera frugiperda Populations Collected in India towards Different Chemical Classes of Insecticides
Source: Insects. 2021 Aug 23;12(8):758. doi: 10.3390/insects12080758 (PMC8397139; doi:10.3390/insects12080758)
Supplement: Supplementary file 1 [file insects-12-00758-s001.zip]

Archive with 1 entries (1 files):
- insects-1291806-supplementary.pdf
